# Supplementary material for: Evaluation of ARID1A as a Potential Biomarker for Predicting Response to Immune Checkpoint Inhibitors in Patients with Endometrial Cancer
Source: Cancers (Basel). 2024 May 24;16(11):1999. doi: 10.3390/cancers16111999 (PMC11171230; doi:10.3390/cancers16111999)
Supplement: Supplementary file 1 [file cancers-16-01999-s001.zip]

Archive with 1 entries (1 files):
- cancers-2994449-supplementary.pdf
